# Supplementary material for: A Review of Angular Leaf Spot Resistance in Common Bean
Source: Crop Sci. 2019 Jun 4;59(4):1376–91. doi: 10.2135/cropsci2018.09.0596 (PMC7680949; doi:10.2135/cropsci2018.09.0596)
Supplement: Supplementary file 1 [file CROPSCI-59-04-1376-s001.xls]

## Sheet: ALS_review
Section in review	Marker linked with ALS resistance	Polymorphism type	Marker type	Chr	aStarting position	Resistant Parent	A/M	Susceptible Parent	A/M	Reference	Forward Primer	Reverse Primer	Dist. (cM)	Reported Gene Name/QTL	Pathogen Race		Marker publication	Chromsome reported	Physical position of linked marker v1
	BM146	Indel	SSR	1	6093429	Jalo EEP 558	A	Small white	M	Teixeira et al. 2005/ Gaitan-Solis et al. 2002	GAGATGAGTCCTTTCCCTACCC	TGCAGACACAATTTATGAAGGC			natural inoculation			4	10,714,012 (prev. published: Chr 1: 6,303,308)
	IAC126	Indel	SSR	1	11665032	CAL 143	A	IAC-UNA	M	Oblessuc et al. 2012	TTTTTCTCGTTTTACTTTTATCTG	TACTGATTTATTTCTTCCACTTC			natural field and race 0–39		Benchimol et al. 2007	5
phg1	CV542014450	Indel	STS	1	49795296	AND 277	A	Ouro Negro / Rudá	M	Gonçalves-Vidigal et al. 2011	CACTTTCCACTGACGGATTTGAACC	GCACAAGGACAAGTGGTCTGG	0.7	Phg-1	63-23			1	50513706
phg1	TGA1.1570	Indel	STS	1	50022788	AND 277	A	Ouro Negro / Rudá	M	Gonçalves-Vidigal et al. 2011	CAGAGGATGCTTCTCACGGT	AAGCCATGGATCCCATTTG	1.3	Phg-1	63-23			1	50740843
	PVBR106	Indel	SSR	3	24944966	CAL 143	A	IAC-UNA	M	Oblessuc et al. 2012	CAACAAACAAGGCTGAAAAACA	AAAAAGAGAGGAGAGAGAAGAGAG		ALS2.1UC	natural field and race 0–39		from some random indian phd thesis	3	(maps to Chr 3: 21,259,940)
chr2	IAC18b	Indel	SSR	3	29076205	CAL 143	A	IAC-UNA	M	Oblessuc et al. 2012	AACTTGTTGCCAGAATGACT	CACAACTCCCCTTTATGCTA			natural field and race 0–39		SR-IAC18 IN Benchimol-Reis 2007	2
chr2	IAC134	Indel	SSR	3	30149147	CAL 143	A	IAC-UNA	M	Oblessuc et al. 2012	TGGAAACAGCAGAGCGATACT	TTGGTCCCTAAATTCTTCTCAT			natural field and race 0–39		Cardoso et al 2004	2
chr3	FJ19	Indel	SSR	3	35216517	CAL 143	A	IAC-UNA	M	Oblessuc et al. 2012	ATGTTAGTGCCTTATTTCTCT	AAGGTAGGGTTGGGATTGT			natural field and race 0–39			3
chr3	PVBR21	Indel	SSR	3	39089564	CAL 143	A	IAC-UNA	M	Oblessuc et al. 2012	GAAGAACCGCAAGTAGAGAAGT	TAACATCAGACGCCGACGA			natural field and race 0–39		buso et al 2006	3
not in text	BM159	Indel	SSR	3	39802104	CAL 143	A	IAC-UNA	M	Oblessuc et al. 2012	GGTGCTGTTGCTGCTGTTAT	GGGAGATGTGGTAAGATAATGAAA		ALS3.1UC	natural field and race 0–39			3	38679369
	Pv-ctt001	Indel	SSR	4	458859	G5686	A	Sprite	A	Mahuku et al. 2009	GAGGGTGTTTCACTATTGTCACTGC	TTCATGGATGGTGGAGGAACAG	17	PhgG5686B	31-0			4	514757
phg3	g2303	Indel	STS	4	3634313	Ouro Negro	M	AND 277	A	Gonçalves-Vidigal et al. 2013	GGGGCGGAATCAGGTTCACCA	GGTTTAGGACAACTAATGAGAGTGATGTACCGTGT	0.0	Phg-3	63-39			4	3.356.081
phg4??	RGA 6*		RGA	4	8166727	G19833	A	DOR364	M	Lopez et al. 2003	GGIGGIGTIGGIAAIACIAC	GAAGCAIGCGATGTCIAGGAA						4	7825469
phg4	Pv-gaat001	Indel	SSR	4	9432363	CAL 142	A	IAC-UNA	M	Oblessuc et al. 2012	AAGGATGGGTTCCGTGCTTG	CACGGTACACGAAACCATGCTATC		ALS4.2	natural field and race 0–39		YU 2000	4
phg3	Pv-gaat001	Indel	SCAR	4	9432363	G10909	M	Sprite	A	Mahuku et al. 2011	AAGGATGGGTTCCGTGCTTG	CACGGTACACGAAACCATGCTATC	13	PhgG10909A	63-63			4	9077657
phg4 LOD map	BM140	Indel	SSR	4	11166015	CAL 143	A	IAC-UNA	M	Oblessuc et al. 2012	TGCACAACACACATTTAGTGAC	CCTACCAAGATTGATTTATGGG			natural field and race 0–39		Gaitan-Solis et al. 2002	4
	RGA14*		RGA	4	43983072	G19833	A	DOR364	M	Lopez et al. 2003								4	41880058
phg4	Marker63	SNP	Tms	4	45670275	G5686	A	Sprite	A	Keller et al. 2015	GAAATGAGGCTAACAAGGAGGTT[A/G]	AGCCTGCAAGATTTTCAGATATCCT		ALS4.1GS, UC (ALS4.1EC, DG, GS, UC)	31-0			4
phg4	4M437	SNP	HRM	4	45945457	G5686	A	Sprite	A	Keller et al. 2015	CACAGAACCAACAGTTTCTAAGC	GGGTGCAACCAAGAGTTTT		ALS4.1GS, UC (ALS4.1EC, DG, GS, UC)	31-0			4	43768004
phg4	Marker50	SNP	Tms	4	45950948	G5686	A	Sprite	A	Keller et al. 2015	CCAGGTAAATAGGGTAATGAAGTTG[G/T]	ACTCATGAGATTGTGTATGGCCAACC		ALS4.1GS, UC (ALS4.1EC, DG, GS, UC)	31-0			4	43773443
phg4	MAS_ALS4b	SNP	KASP	4	45974437	G5686	A			Keller et al. 2015				ALS4.1GS, UC	31-0			4	43794830
phg4	4M439	SNP	HRM	4	46152467	G5686	A	Sprite	A	Keller et al. 2015	TGTGGATCTCCACCTAGCAG	CTGCTCTTAGAACTTTGGAGATTC		ALS4.1GS, UC (ALS4.1EC, DG, GS, UC)	31-0			4
phg4	Pv-ag004	Indel	SSR	4	46240418	G5686	A	Sprite	A	Mahuku et al. 2009	TTGATGACGTGGATGCATTGC	AAAGGGCTAGGGAGAGTAAGTTGG	0	PhgG5686A	31-0			4	44019894
phg4	BMd9	Indel	SSR	4	46268404	CAL 143	A	IAC-UNA	M	Oblessuc et al. 2012	TATGACACCACTGGCCATACA	CACTGCGACATGAGAGAAAGA		ALS4.1	natural field and race 0–39		Blair 2003	4
phg4 LOD map	Pv-atgc002	Indel	SSR	4	46268407	CAL 143	A	IAC-UNA	M	Oblessuc et al. 2012	AGCTTTCACACTATGACACCACTGG	TGCGACATGAGAGAAAGACACGG		ALS4.1GS, UC	natural field and race 0–39			4	44019876
phg4	IAC52	Indel	SSR	4	47666230	CAL 143	A	IAC-UNA	M	Oblessuc et al. 2012	TGCATGTATGTAGGCGGTTTA	GTGGCTTTTGCTTTTGTAGTCA		ALS4.1GS, UC	natural field and race 0–39		Benchimol et al. 2007	4	45454192
phg4	Pv-atct001	Indel	SSR	4		ESAL 550	A	Carioca MG	M	Ferreira da Silva et al. 2003	CAATTAAAACTCAACCAACCCAAATA	TTTCCCGCCTAGAATATGTGAGA	7.6		natural inoculation			4	44019142
phg3	SM02460C		SCAR			Ouro Negro	M	US Pinto et al. 111	M	Correa et al. 2001	ACAACGCCTC		5.3		63-39		https://www.eurofinsgenomics.eu/media/962761/rapd_10mer_kits_sequences.pdf	4
phg3	OPAA19600C		RAPD			Ouro Negro	M	US Pinto et al. 111	M	Correa et al. 2001	TGAGGCGTGT		10		63-39			4
phg3	OBA16669 / OBA16583		RAPD			Ouro Negro	M	Rudá	M	Faleiro et al. 2003			10.4		31-55 , 63-31			4
phg3	OAD093210		RAPD			Ouro Negro	M	Rudá	M	Faleiro et al. 2003			13.9		31-55 , 63-31			4
phg4	PVBR92	Indel	STS	4		CAL 143	A	IAC-UNA	M	Oblessuc et al. 2012	AATATTGGGGGCAACATTCA	GCCATCAACAGAACCGATCA		ALS4.2GS, UC	natural field and race 0–39		ncbi GenBank: BV686489.1	4	43167784
	BMd53	Indel	SSR	5	7164379	CAL 143	A	IAC-UNA	M	Oblessuc et al. 2012	TGCTGACCAAGGAAATTCAG	GGAGGAGGCTTAAGCACAAA			natural field and race 0–39		Blair 2003	5
	Pv-br124	Indel	SSR	5	28211062	CAL 143	A	IAC-UNA	M	Oblessuc et al. 2012	CCTAAAAACCAGGTGCGAGA	TGGGAAACCTAGCCAAACAC		ALS5.1UC	natural field and race 0–39		GenBank: BV686601.1	5	25088610
	BM175	Indel	SSR	5	37077612	CAL 143	A	IAC-UNA	M	Oblessuc et al. 2012	CAACAGTTAAAGGTCGTCAAATT	CCACTCTTAGCATCAACTGGA			natural field and race 0–39		Gaitan et al., 2002	5	http://isa.ciat.cgiar.org/molphas/info_micros.jsp?survey=I&code=BM175&marker=BSURMICRO_BM175
	IAC159	Indel	SSR	5	37132330	AND277	A	SEA 5	M	Bassi et al. 2017	AAAACCCAACCAAACAT	ACGCCAATAAATCTAAAG			1-21		Cardoso et al. 2008	5
	Pv-at006	Indel	SSR	5	38503392	CAL 143	A	IAC-UNA	M	Oblessuc et al. 2012	CCGTTGCCTGTATTTCCCCAT	CGTGTGAAGTCATCTGGAGTGGTC		ALS5.2UC	natural field and race 0–39		YU2000	5	38198674
	Marker31	SNP	Tms	5	38663266	G5686	A	Sprite	A	Keller et al. 2015	TTCAACACCAAAGACATTCAAACTA[A/G]	GGTGTTCCTCATTTTCTGCTTCCTATT		ALS5.1UC,GS	31-0			5	38366776
	BAR3800	SNP	VeraCode	6	25992043	AND277	A	SEA 5	M	Bassi et al. 2017	ATTCNAATTTATGTCACATATTTGTCTAAAATATATNCATCAATTTCCTTAAAATTGAAACTTCGTGTTCACACTCTTTCATCTTNCTAAAGAGGATGAAAANTANGTTAGTATGGNAGCTAAAGTCTTGTCTAGTCATTTGGATCCATATCGAGTCGAGTTGGTTTGGNCTTATGAGAAGTCGAATTGGTCTAGGTTAANGTCGTATCAAGTCGGTCTGAATCCATATAGAGTCAATTTGATCCGAGTCCATGTCAAGCTGAGTTGA[T/C]CCCAGTCCATTTCGTGTTGAATGAGCTCAGGTCCAAGTCAATCGAGTCGGCTTGAACCCATGTCAGGTCAAGTAGG				1-21			6
	FJ05	Indel	SSR	7	32067769	CAL 143	A	IAC-UNA	M	Oblessuc et al. 2012	AAGAAACAGAAACAATAAAAAC	TTTCCATTTATTTTCAGTCACA			natural field and race 0–39		CAMPOS 2007	5
reported on chr7	BM165	Indel	SSR	8	7944848	Jalo EEP 558	A	Small white	M	Teixeira et al. 2005/ Gaitan-Solis 2002	TCAAATCCCACACATGATCG	TTCTTTCATTCATATTATTCCGTTCA			natural inoculation			7	7858294
	BM210	Indel	SSR	8	39349553	Jalo EEP 558	A	Small white	M	Teixeira et al. 2005/ Gaitan-Solis 2002	ACCACTGCAATCCTCATCTTTG	CCCTCATCCTCCATTCTTATCG			natural inoculation			8	31123632
phg2	PF5	Indel	SCAR	8	61251610	G10474	M	Sprite	A	Mahuku et al. 2004	CTTGTTCTGAGTCATTTACCTTGC	GAATTCACAGTCCAAACTACTCTAATC	5		63-63			8	57819758
	g796	Indel	STS	8	58081620	Mexico 54	M	Amy	A	Miller et al. 2018	GAGAAACTACGGGCTGTTTTACCC	AGTTAAGACCGTTCTGAAGCTTC	3	Phg-2	63-39
phg2	PF9260	Indel	SCAR	8	61860933	G10909	M	Sprite	A	Mahuku et al. 2011	ATTCAACTTTTCTACATTTTCTAATGG	AACATATGATTTTGATTTAGTTTTTCC	7.4	PhgG10909B	63-63		Mahuku 2010	8	58419832
phg2	SN02	presence/absence	SCAR	8	58535516	Mexico 54	M	Rudá	M	Sartorato et al. 2000	ACCAGGGGCAACATACTATG	CTGTTCATAATGCCCCTGGT						8
	ALS_Chr08_CT_57798588	SNP	KASP	8	61230352					Lobaton et al. 2018
phg2	PF13310	Indel	SCAR	8	NM	G10909	M	Sprite	A	Mahuku et al. 2011	GAATTCACAGTGCAAACTACTC	TTAACTTCATACTTGTTCTGAGTCA	4.9	PhgG10909B	63-63		Mahuku 2010 SPF13	8	57819747
phg2	SN02890		SCAR	8	58535516	Mexico 54	M	Rudá	M	Sartorato et al. 2000	ACCAGGGGCA		5.9		63-19			8
phg2	SN02890		SCAR	8	58535516	Cornell 49-242	M	Rudá	M	Nietsche et al. 2000	ACCAGGGGCA		3.2	Phg-2	63-19			8
phg2	OPAC142400		RAPD	8		Mexico 54	M	Rudá	M	Sartorato et al. 2000	GTCGGTTGTC		6.6		63-19			8
phg2	OPE04709		SCAR	8	57114468	G10909	M	Rudá	A	Mahuku et al. 2011	GTGACATGCC		9.9	PhgG10909B	63-63			8
phg2	OPE04650		RAPD	8		Mexico 54	M	Rudá	M	Sartorato et al. 2000	GTGACATGCC		11.8		63-19			8
phg2	OPE04650		RAPD	8		Cornell 49-242	M	Rudá	M	Nietsche et al. 2000	GTGACATGCC		12.5	Phg-2	31-17			8
phg2	OPE04500		RAPD	8		MAR-2	M	Rudá	M	Ferreira et al. 2000	GTGACATGCC		5.8		63-39			8
phg2	OPAA07950		RAPD	8		BAT 332	M	Rudá	M	Caixeta et al. 2003	CTACGCTCAC		5.1		61-41			8
phg2	OPAO12950		RAPD	8		BAT 332	M	Rudá	M	Caixeta et al. 2003	TCCCGGTCTC		5.83		61-41			8
	Pv-at007	Indel	SSR	9	17245351	G5686	A	Sprite	A	Mahuku et al. 2009	AGTTAAATTATACGAGGTTAGCCTAAATC	CATTCCCTTCACACATTCACCG	12.1	PhgG5686C	31-0			9	16738017
	Marker33	SNP	Tms	9	17769871	G5686	A	Sprite	A	Keller et al. 2015	CCACAGTCCCATTTCAGTCAG[A/G]	GTTTCTAGTGGTGAGTTTGTTGTTGTCA		ALS9.1GS	31-0			9	17264951
	RGA9*		RGA	10	3753994	G19833	A	DOR364	M	Lopez et al. 2003	GAIGTNTTYTTITCITTYAGIGG	IGGGTCIACGTCGTAGAAIACIGG						10	3815638
	RGA12*		RGA	10	4109428	G19833	A	DOR364	M	Lopez et al. 2003	GAIGTNTTYTTITCITTYAGIGG	IGGGTCIACGTCGTAGAAIACIGG						10	4156093
phg5	IAC137	Indel	SSR	10	4855097	CAL 143	A	IAC-UNA	M	Oblessuc et al. 2012	GCAGCAGCAAATACAAC	CCCCTAAACAATACAGC		ALS10.1DG,UC	natural field and race 0–39			10	4893842
	PvM127	Indel	SSR	10	6210048	CAL 143	A	IAC-UNA	M	Oblessuc et al. 2013	AACTTTCTTTGACCCTCTC	GCTTTGTCTTGTTCTTCCA		ALS10.1DG,UC	natural field and race 0–39		hanai 2010	10	6174945
	RGA7*		RGA	10	8602847	G19833	A	DOR364	M	Lopez et al. 2003	GGIGGIGTIGGIAAIACIAC	GAAGCAIGCGATGTCIAGGAA						10	8784684
phg5	BAR5771	SNP	VeraCode	10	10742130	AND277	A	SEA 5	M	Bassi et al. 2017	CCCTTGGGATTCGTACTTCACATCAAACTAGGACAACTCAACTTCCCAACAGACCATCCGACCTGCTTTGTCGGGCTTCTGAAAGACCTTACAAATGGGCAGATCAGTCATCATTATCACAGTAAAGCTCTGGAAGTAGTAGCGGA[G/A]CCATCGAGTTGTGAATACCACCGCCAAAGCGGCATTCTCAATGGCTTGGTACCACGTTTCTAACCCCTGCAACACCTTGCTCACAAGGTAGACCAACTTCTGGACCCTAT				1-21			10
phg5	GATS11b	Indel	SSR	10	33501616	CAL 143	A	IAC-UNA	M	Oblessuc et al. 2012/ Gaitan-Solis 2002	CCCACACATTGGTGCTAGTG	AGCGCAATGCTACTCGAAAT	6	ALS10.1DG,UC	natural field and race 0–39			10	32692053
	Marker17	SNP	Tms	10	39108247	G5686	A	Sprite	A	Keller et al. 2015	AGCAGCAGAATTCTGCAATC[G/T]	GGTTTTCTGGTTTTGGGTGGTAAATG		ALS10.1DG,UC,GS	31-0			10	38010446
	RGA15*		RGA	10	41941030	G19833	A	DOR364	M	Lopez et al. 2003	GAIGTNTTYTTITCITTYAGIGG	IGGGTCIACGTCGTAGAAIACIGG
phg5	ATA220	Indel	SSR	10		CAL 143	A	IAC-UNA	M	Oblessuc et al. 2013			0.6	ALS10.1DG,UC	natural field and race 0–39			10
	BAR5054	SNP	VeraCode	11	48700233	AND 277	A	SEA 5	M	Bassi et al. 2017	ATTGCATAGCTGATTGTTGATTCGCACACATTCTTCCATTCTAGCACTCTCACACTTCAGGATTCGAACTTGTAATCTCGCAAATTCCAAATTCTCCCATGACTCTGTAGAGCT[G/A]TCAATACCTACCAGCATAGCCGACGGGGCTAGAGCTCCTATCAATTTGGTAAAGCACTCTTCATTCCACAGAGGAAGCGACAATCCGTAGCACCTCACCCAAATTGATTTATGACTTGGA				1-21			11
	Table S1. Molecular markers associated with ALS resistance in common bean.aThe starting map position of each marker on v2.1 of the reference genome available at https://phytozome.jgi.doe.gov (accessed 28.11.2018). Primers were mapped on the reference genome as paired end reads using bowtie2 with a maximum insert size of 2500bp, or if not succcessful, as single reads. §For markers that were report…
